# Supplementary material for: Climate change, transgenic corn adoption and field-evolved resistance in corn earworm
Source: R Soc Open Sci. 2017 Jun 7;4(6):170210. doi: 10.1098/rsos.170210 (PMC5493915; doi:10.1098/rsos.170210)
Supplement: Dataset S1 [file rsos170210supp1.xlsx]

## Sheet: Sheet1
year	site	Corn ears damaged (%)	Mean kernel area consumed (cm2)	Mean instar	Mean nightly H. zea captures	proportion of late instars (4th-6th)	Spring temperature anomaly (°C)	Bt acreage in agricultural district (Ha)
1996	Beltsville	8	2	2.06	1.4425	14	-0.111111	127.474
1996	Beltsville	3	0.333333	1.75		0	-0.111111	127.474
1996	Beltsville	20.5	0.097561	1.71		0	-0.111111	127.474
1996	Beltsville					0	-0.111111	127.474
1999	Beltsville	24.5	2	3	4.78438	5	0.888889	3019.71
1999	Beltsville					0	0.888889	3019.71
1999	Beltsville					8	0.888889	3019.71
1999	Beltsville					5	0.888889	3019.71
2003	Beltsville					0	0	3285.99
2003	Beltsville					0	0	3285.99
2003	Beltsville					0	0	3285.99
2003	Beltsville					0	0	3285.99
2004	Beltsville	50	0.96	3.06	2.66		0	3285.99
2007	Beltsville	89	1.35955	3.52	4.11406	22	0.944444	6741.94
2007	Beltsville	75.2844	1.19346	2.80971		21	0.944444	6741.94
2007	Beltsville					32	0.944444	6741.94
2007	Beltsville					23	0.944444	6741.94
2008	Beltsville	31.5	0.793651	3.19	1.45438	5	0.833333	6228
2008	Beltsville	26.8333	0.324443	2.30801		17	0.833333	6228
2009	Beltsville	79.3103	0.441304	2.60938	1.55031	10	0.5	7138.52
2009	Beltsville	43.63	6.28008	0.44			0.5	7138.52
2010	Beltsville	66.956	1.25276	2.88714	3.23	3	2.38889	7979.85
2010	Beltsville					14	2.38889	7979.85
2011	Beltsville	64	1.15625	2.52436	3.55	5	2	7365.14
2011	Beltsville					17	2	7365.14
2011	Beltsville					16	2	7365.14
2011	Beltsville					24	2	7365.14
2011	Beltsville					28	2	7365.14
2011	Beltsville					29	2	7365.14
2012	Beltsville	75.232	1.8725	2.38529	1.86	39	1.72222	8134.03
2012	Beltsville					13	1.72222	8134.03
2012	Beltsville					5	1.72222	8134.03
2012	Beltsville					13	1.72222	8134.03
2013	Beltsville	32	2.24375	3.73333	0.87	31	0.611111	7688.88
2013	Beltsville	44	2.47273	2.5		5	0.611111	7688.88
2014	Beltsville	30	3.04	3.90909	1.2	44	0.444444	8417.3
2014	Beltsville	68.2	2.03226	3.67		9	0.444444	8417.3
2014	Beltsville					22	0.444444	8417.3
2014	Beltsville					52	0.444444	8417.3
2015	Beltsville	87.1	6.24569	4.41		82	1.66667	8358.63
2015	Beltsville	65	4.15385	1.93		47	1.66667	8358.63
2015	Beltsville	74	3.66216	3.88		65	1.66667	8358.63
2015	Beltsville	96	3.86458	4.5		86	1.66667	8358.63
2016	Beltsville	84	3.54762	4.3		57	1.33333	7353
2016	Beltsville	96	9.70833	5.24242		97	1.33333	7353
1996	Queenstown	1	0.5	2	3.56938		1.33333	7353
1996	Queenstown	3	0.666667	1.5			1.33333	7353
1997	Queenstown	3.125	1.376	3.33	2.48875	0	-0.611111	5791.75
1997	Queenstown	1.825	1.31507	2.5		0	-0.611111	5791.75
1997	Queenstown	2.5	0.8	2.15		0	-0.611111	5791.75
1997	Queenstown	3.04	1.31579	1.83		0	-0.611111	5791.75
1997	Queenstown					0	-0.611111	5791.75
1997	Queenstown					0	-0.611111	5791.75
1997	Queenstown					0	-0.611111	5791.75
1997	Queenstown					0	-0.611111	5791.75
1997	Queenstown					0	-0.611111	5791.75
1998	Queenstown	10	0.2	1.57	4.51844	0	1.22222	12302.2
1998	Queenstown					0	1.22222	12302.2
1998	Queenstown					0	1.22222	12302.2
1998	Queenstown					0	1.22222	12302.2
1998	Queenstown					0	1.22222	12302.2
1998	Queenstown					0	1.22222	12302.2
1998	Queenstown					0	1.22222	12302.2
1998	Queenstown					0	1.22222	12302.2
1999	Queenstown	32	0.90625	1.17	7.48156		1.22222	12302.2
2003	Queenstown	27.4625	0.830442	2.58989	1.37		1.22222	12302.2
2004	Queenstown	44.62	1.14299	2.36	1.37813	7	1.16667	23770.8
2004	Queenstown					9	1.16667	23770.8
2004	Queenstown					0	1.16667	23770.8
2004	Queenstown					5	1.16667	23770.8
2005	Queenstown	43.14	0	3.46	0.67062	18	1	24517.4
2006	Queenstown					0	1	30189
2006	Queenstown					8	1	30189
2006	Queenstown					0	1	30189
2007	Queenstown	93.25	1.25469	3.71	4.26469	39	0.888889	41641.4
2007	Queenstown					43	0.888889	41641.4
2007	Queenstown					42	0.888889	41641.4
2007	Queenstown					11	0.888889	41641.4
2008	Queenstown	52.94	1.19003	3.5	1.88719	15	0.833333	41981.3
2009	Queenstown					87	0.611111	47165.2
2010	Queenstown	51.877	1.52823	3.10687	0.36	26	2.5	49714.7
2010	Queenstown					30	2.5	49714.7
2010	Queenstown					33	2.5	49714.7
2010	Queenstown					24	2.5	49714.7
2011	Queenstown	56	1.45714	2.69231	1.07	13	1.88889	51819
2012	Queenstown	59.974	1.63991	2.85437	1.09	15	1.72222	51515.5
2012	Queenstown					30	1.72222	51515.5
2012	Queenstown					35	1.72222	51515.5
2013	Queenstown	32	2.54375	2.94118	2.84	36	0.5	57205.3
2013	Queenstown	62	2.17742	2.06667		31	0.5	57205.3
2014	Queenstown	40	1.365	2.55556	0.85	44	0.277778	63453.5
2014	Queenstown	20	0.7	2.42857			0.277778	63453.5
2015	Queenstown	74	3.05405	4.5		47	1.27778	66869
2016	Queenstown	71.429	3.47996	4.56		76	1.16667	58824
1996	Salisbury	2.5	0.89	3.33333	3.56375	0	-0.0555556	409.13
1996	Salisbury	6	2.2375	2.11111		0	-0.0555556	409.13
1996	Salisbury					0	-0.0555556	409.13
1996	Salisbury					0	-0.0555556	409.13
1997	Salisbury	1.25	1.3	4.125	2.02406	0	-0.5	2991.38
1997	Salisbury	2.5	2.3	3.38889		0	-0.5	2991.38
1997	Salisbury	1.39	1.43885	3.33		0	-0.5	2991.38
1997	Salisbury	2.69	1.85874	3.04		33	-0.5	2991.38
1997	Salisbury					20	-0.5	2991.38
1997	Salisbury					20	-0.5	2991.38
1997	Salisbury					5	-0.5	2991.38
1997	Salisbury					46	-0.5	2991.38
1997	Salisbury					0	-0.5	2991.38
1998	Salisbury	17.88	0.671141	3.11	3.33969	9	1.05556	6927.68
1998	Salisbury	25.25	0	1.76	3.33969	0	1.05556	6927.68
1998	Salisbury					5	1.05556	6927.68
1998	Salisbury					4	1.05556	6927.68
1998	Salisbury					0	1.05556	6927.68
1998	Salisbury					0	1.05556	6927.68
1998	Salisbury					0	1.05556	6927.68
1998	Salisbury					0	1.05556	6927.68
1999	Salisbury					0	0.777778	8596.17
1999	Salisbury					20	0.777778	8596.17
1999	Salisbury					7	0.777778	8596.17
1999	Salisbury					0	0.777778	8596.17
2000	Salisbury	12.75	0.941176	2.59	2.0575	10	0.166667	6650.88
2000	Salisbury	23.1	0	NA	2.0575	0	0.166667	6650.88
2000	Salisbury					0	0.166667	6650.88
2000	Salisbury					0	0.166667	6650.88
2001	Salisbury	31.5	0	NA	1.05531		0.166667	6650.88
2002	Salisbury	32	0	NA	3.30313		0.166667	6650.88
2003	Salisbury	29.9878	0.553125	2.42981	1.26		0.166667	6650.88
2005	Salisbury	56.67	1.46462	2.79	0.41875	32	0.888889	13512.2
2006	Salisbury					43	0.833333	16122.4
2006	Salisbury					39	0.833333	16122.4
2006	Salisbury					28	0.833333	16122.4
2006	Salisbury					28	0.833333	16122.4
2007	Salisbury	63	1.77778	3	1.71688	10	0.722222	22605.3
2007	Salisbury					28	0.722222	22605.3
2007	Salisbury					18	0.722222	22605.3
2007	Salisbury					15	0.722222	22605.3
2008	Salisbury	10	0.2	4	1.0502	14	0.888889	21913.3
2008	Salisbury	22.33	0.895656	3.39			0.888889	21913.3
2008	Salisbury	30	1.23333	3.04			0.888889	21913.3
2008	Salisbury	84	1.78571	3.04			0.888889	21913.3
2008	Salisbury	55.45	2.43463	2.52			0.888889	21913.3
2008	Salisbury	46.94	0.489987	2.5			0.888889	21913.3
2009	Salisbury					32	0.722222	24729.9
2009	Salisbury					29	0.722222	24729.9
2010	Salisbury	84.043	4.06114	3.64962	1.10688	44	2.44444	27789.2
2010	Salisbury					56	2.44444	27789.2
2011	Salisbury	100	4.388	3.67442	0.97813	57	2	27882.3
2012	Salisbury	48.936	2.23913	3.11111		55	1.94444	29418.1
2014	Salisbury	44.898	4.05909	3.86667	0.4525	29	0.722222	33993
2014	Salisbury	23.5294	2.44583	3.125		67	0.722222	33993
2015	Salisbury	96	5.94792	4.88		88	1.5	33434.5
2016	Salisbury	70.27	4.30767	4.71429		79	1.27778	30882.6
2016	Salisbury	100	9.24	5.13953		95	1.27778	30882.6
2005	Upper Marlboro	6	0.333333	2.67	1.38906	0	1.11111	4008.34
2006	Upper Marlboro	70.59	1.13331	3.53	3.06563	11	1	4807.58
2006	Upper Marlboro	27.66	0.831526	3.31		0	1	4807.58
2009	Upper Marlboro	22.55	0.532151	3.08	1.55031	5	0.5	7138.52
2009	Upper Marlboro	66	0.878788	2.99		0	0.5	7138.52
2009	Upper Marlboro	31.66	0.50537	2.88			0.5	7138.52
2010	Upper Marlboro	55.131	1.25955	3.10016	3.23	21	2.38889	7979.85
2010	Upper Marlboro					19	2.38889	7979.85
2010	Upper Marlboro					6	2.38889	7979.85
2011	Upper Marlboro	60.02	1.20926	2.65496	3.55	4	2	7365.14
2011	Upper Marlboro					0	2	7365.14
2012	Upper Marlboro	12.248	0.902596	1.65196	1.86	0	1.72222	8134.03
2013	Upper Marlboro	64	1.85938	2.17391	0.87	0	0.611111	7688.88
2013	Upper Marlboro					22	0.611111	7688.88
2014	Upper Marlboro	53.19	1.60368	3.27	1.2	4	0.444444	8417.3
2014	Upper Marlboro	53.8462	0.838091	2.88889	1.2	17	0.444444	8417.3
